# Supplementary material for: Renal Artery Catheterization for Microcapsules’ Targeted Delivery to the Mouse Kidney
Source: Pharmaceutics. 2022 May 14;14(5):1056. doi: 10.3390/pharmaceutics14051056 (PMC9144148; doi:10.3390/pharmaceutics14051056)
Supplement: Supplementary file 1 [file pharmaceutics-14-01056-s001.zip]

Archive with 1 entries (1 files):
- pharmaceutics-1708693-supplementary.pdf
